# Supplementary material for: Systematic Identification and Validation of Suitable Reference Genes for the Normalization of Gene Expression in Prunella vulgaris under Different Organs and Spike Development Stages
Source: Genes (Basel). 2022 Oct 25;13(11):1947. doi: 10.3390/genes13111947 (PMC9689956; doi:10.3390/genes13111947)
Supplement: Supplementary file 1 [file genes-13-01947-s001.zip › Supplementary Table.xlsx]

## Sheet: Table S1
Supplementary Table S1. Cq values of 14 candidate reference genes in all P. vulgaris samples.
	ACT7	ACT12	ACT1	rRNA	eIF-3	eIF4A-3	eIF-2	His3.3	TUA6	CYP38	PP2A-2	PP2A-3	PP2A-4	VAB2
bolting stage	24.0564	22.7314	34.2749	6.57485	24.8764	23.1685	21.7328	22.6552	20.6399	26.3891	23.4976	23.7848	22.6826	22.7871
bolting stage	23.6418	22.8721	34.5028	6.73812	24.5295	23.3158	21.7445	22.6401	20.9407	26.7806	23.3795	23.9537	23.1108	23.0315
flowering stage	23.1813	21.9598	34.4708	6.16457	24.8652	22.253	21.0195	21.6471	19.0496	26.7819	23.1688	23.5444	22.0073	21.8875
flowering stage	22.8572	21.6413	33.0956	6.31054	24.2549	22.3432	21.0383	21.6188	19.023	27.2058	23.2145	23.5894	21.9688	21.9644
flowering stage	22.9539	21.8732	33.8908	6.01953	24.5296	22.2176	21.0921	21.7775	19.0646	29.0967	23.0683	23.6411	22.1121	21.9887
full flowering stage	23.8166	22.8324	36.7431	10.7666	23.4173	23.8937	21.928	22.8373	21.2907	29.8978	24.17	25.2098	25.6584	25.7534
full flowering stage	23.0182	22.7697	36.7431	10.3014	23.6774	23.027	21.9842	22.8996	21.2599	29.7039	24.2617	25.6175	25.6203	25.8572
maturity stage	21.9196	20.1044	35.4213	10.6706	22.6119	23.3246	21.7842	22.2726	21.1252	29.9406	22.3496	26.0899	25.4294	25.3575
maturity stage	21.6628	21.2075	35.4465	10.2258	22.0119	23.7892	21.7754	22.132	21.6951	29.9115	22.7423	26.9463	25.941	25.9037
Root	22.2097	19.7278	36.4743	8.80491	23.6537	23.9602	21.6016	21.6241	19.3062	27.6291	22.2717	22.3478	20.4194	19.9749
Root	22.1619	19.881	34.4221	8.24704	23.8004	23.813	21.6526	21.6738	19.3808	27.4993	22.2204	22.0266	20.0206	19.5329
stem	21.0332	19.9925	35.864	5.80547	23.2583	23.642	20.8931	21.9875	19.4168	25.3277	22.5634	21.8751	20.964	20.2582
stem	21.5863	20.9657	33.0533	6.19792	24.2561	21.7456	20.98	22.0419	19.7701	25.664	23.1403	21.8315	21.797	20.6148
stem	21.4218	20.9704	33.8769	6.188	24.0626	21.4223	20.9554	22.0204	19.3602	25.7418	22.4287	21.8962	21.1736	20.3303
Leaf	23.504	22.9275	32.5887	8.03905	25.6251	23.1848	21.9663	22.2979	21.6433	26.3055	24.5246	22.7018	23.0548	22.9397
Leaf	24.5887	22.7513	32.9449	8.0737	26.3812	23.6425	21.9836	22.252	21.6438	27.1435	24.8382	23.2379	23.1057	22.9473
Leaf	24.2065	22.7477	32.5835	8.9288	26.9042	23.9831	21.9208	22.1394	21.6181	27.2603	25.4944	23.2418	23.6837	23.1146
